# Supplementary material for: Viperin mutation is linked to immunity, immune cell dynamics, and metabolic alteration during VHSV infection in zebrafish
Source: Front Immunol. 2023 Dec 19;14:1327749. doi: 10.3389/fimmu.2023.1327749 (PMC10763233; doi:10.3389/fimmu.2023.1327749)
Supplement: Supplementary file 1 [file DataSheet_1.xlsx]

## Sheet: Mortality Assay
		2022-06-29	2022-06-30	2022-07-01	2022-07-02	2022-07-03	2022-07-04	2022-07-05	2022-07-06	2022-07-07	2022-07-08	2022-07-09	2022-07-10	2022-07-11	2022-07-12	2022-07-13	2022-07-14	2022-07-15	2022-07-16	2022-07-17	2022-07-18	2022-07-19	2022-07-20
	Group	No of fish survival
		1dpi	2dpi	3dpi	4dpi	5dpi	6dpi	7dpi	8dpi	9dpi	10dpi	11dpi	12dpi	13dpi	14dpi	15dpi	16dpi	17dpi	18dpi	19dpi	20dpi	21dpi	22dpi
viperin	5×10^6(VHSV II)	15	15	15	15	14	12	10	10	8	8	4	3	2	1	1	1	1	1	1	1	0	0
	10^6 (VHSV I)	15	15	15	15	15	15	14	13	13	13	12	9	7	6	4	2	2	1	1	1	1	1
	Control (PBS)	15	15	15	15	15	15	15	15	15	15	15	15	15	15	15	15	15	15	15	15	15	15
	Non injected	15	15	15	15	15	15	15	15	15	15	15	15	15	15	15	15	15	15	15	15	15	15
AB	5×10^6(VHSV II)	15	15	15	15	15	15	14	14	13	13	12	12	12	11	7	4	3	3	2	2	2	2
	10^6 (VHSV I)	15	15	15	15	15	15	15	15	15	15	15	14	13	13	12	12	12	11	11	11	9	8
	Control (PBS)	15	15	15	15	15	15	15	15	15	15	15	15	15	15	15	15	15	15	15	15	15	15
	Non injected	15	15	15	15	15	15	15	15	15	15	15	15	15	15	15	15	15	15	15	15	15	15
	Group	Survival rate
		1dpi	2dpi	3dpi	4dpi	5dpi	6dpi	7dpi	8dpi	9dpi	10dpi	11dpi	12dpi	13dpi	14dpi	15dpi	16dpi	17dpi	18dpi	19dpi	20dpi	21dpi	22dpi
Viperin	5×10^6(VHSV II)	100	100	100	100	93.3333	80	66.6667	66.6667	53.3333	53.3333	26.6667	20	13.3333	6.66667	6.66667	6.66667	6.66667	6.66667	6.66667	6.66667	0	0
	10^6 (VHSV I)	100	100	100	100	100	100	93.3333	86.6667	86.6667	86.6667	80	60	46.6667	40	26.6667	13.3333	13.3333	6.66667	6.66667	6.66667	6.66667	6.66667
	Control (PBS)	100	100	100	100	100	100	100	100	100	100	100	100	100	100	100	100	100	100	100	100	100	100
	Non injected	100	100	100	100	100	100	100	100	100	100	100	100	100	100	100	100	100	100	100	100	100	100
AB	5×10^6(VHSV II)	100	100	100	100	100	100	93.3333	93.3333	86.6667	86.6667	80	80	80	73.3333	46.6667	26.6667	20	20	13.3333	13.3333	13.3333	13.3333
	10^6 (VHSV I)	100	100	100	100	100	100	100	100	100	100	100	93.3333	86.6667	86.6667	80	80	80	73.3333	73.3333	73.3333	60	53.3333
	Control (PBS)	100	100	100	100	100	100	100	100	100	100	100	100	100	100	100	100	100	100	100	100	100	100
	Non injected	100	100	100	100	100	100	100	100	100	100	100	100	100	100	100	100	100	100	100	100	100	100
	Group	Persentage mortality
		1dpi	2dpi	3dpi	4dpi	5dpi	6dpi	7dpi	8dpi	9dpi	10dpi	11dpi	12dpi	13dpi	14dpi	15dpi	16dpi	17dpi	18dpi	19dpi	20dpi	21dpi	22dpi
Viperin	Viperin 5×10^6(VHSV II)	0	0	0	0	6.66667	20	33.3333	33.3333	46.6667	46.6667	73.3333	80	86.6667	93.3333	93.3333	93.3333	93.3333	93.3333	93.3333	93.3333	100	100
	Viperin10^6 (VHSV I)	0	0	0	0	0	0	6.66667	13.3333	13.3333	13.3333	20	40	53.3333	60	73.3333	86.6667	86.6667	93.3333	93.3333	93.3333	93.3333	93.3333
	Vipeirn Control (PBS)	0	0	0	0	0	0	0	0	0	0	0	0	0	0	0	0	0	0	0	0	0	0
	Viperin Non injected	0	0	0	0	0	0	0	0	0	0	0	0	0	0	0	0	0	0	0	0	0	0
AB	AB 5×10^6(VHSV II)	0	0	0	0	0	0	6.66667	6.66667	13.3333	13.3333	20	20	20	26.6667	53.3333	73.3333	80	80	86.6667	86.6667	86.6667	86.6667
	AB 10^6 (VHSV I)	0	0	0	0	0	0	0	0	0	0	0	6.66667	13.3333	13.3333	20	20	20	26.6667	26.6667	26.6667	40	46.6667
	AB Control (PBS)	0	0	0	0	0	0	0	0	0	0	0	0	0	0	0	0	0	0	0	0	0	0
	AB Non injected	0	0	0	0	0	0	0	0	0	0	0	0	0	0	0	0	0	0	0	0	0	0

## Sheet: Ifn1
	VH-AB-1DPI	VH-AB-3DPI	VH-AB-5DPI	VH-AB-7DPI	VH-AB-9DPI	VH-Vip-1DPI	VH-Vip-3DPI	VH-Vip-5DPI	VH-Vip-7DPI	VH-Vip-9DPI	AB-1DPI	AB-3DPI	AB-5DPI	AB-7DPI	AB-9DPI	Vip-1DPI	Vip-3DPI	Vip-5DPI	Vip-7DPI	Vip-9DPI
EF-1_alpha	17.48	17.33	17.18	17.85	16.27	16.76	17.21	16.49	16.75	16.62	16.36	16.42	17.31	17.2	17.44	16.57	16.61	16.58	17.14	16.51			VHSV
	17.45	17.25	16.89	17.78	16.21	16.69	17.22	16.46	16.71	16.61	16.37	16.72	17.27	17.21	17.52	16.51	16.44	16.45	16.86	16.45			PBS
	17.48	17.24	17.11	17.69	16.15	16.79	17.25	16.55	16.82	16.69	16.44	16.49	17.24	17.21	17.08	16.74	16.74	16.44	17.07	16.42
	17.47	17.2733	17.06	17.7733	16.21	16.7467	17.2267	16.5	16.76	16.64	16.39	16.5433	17.2733	17.2067	17.3467	16.6067	16.5967	16.49	17.0233	16.46
	AB1	AB3	AB5	AB7	AB9	VH-Vip-1DPI	VH-Vip-3DPI	VH-Vip-5DPI	VH-Vip-7DPI	VH-Vip-9DPI	AB1	AB3	AB5	AB7	AB9	Vip-1DPI	Vip-3DPI	Vip-5DPI	Vip-7DPI	Vip-9DPI
Ifn1	27.46	26.93	26.02	25.96	26.4	26.98	26.71	25.1	25.33	24.81	27.09	27.76	27.78	27.81	27.73	26.97	26.87	26.8	26.94	26.35
	27.42	26.92	25.97	25.76	26.62	27.13	26.61	24.9	25.21	24.87	26.94	27.82	27.64	27.6	27.55	27	26.89	26.56	27	26.33
	27.55	27.14	26.07	25.98	26.52	27.36	26.72	24.93	25.31	24.76	27.22	27.83	27.51	27.6	27.49	26.79	26.93	26.58	26.92	26.36
	27.4767	26.9967	26.02	25.9	26.5133	27.1567	26.68	24.9767	25.2833	24.8133	27.0833	27.8033	27.6433	27.67	27.59	26.92	26.8967	26.6467	26.9533	26.3467
rIL12a(p35)	9.99	9.65667	8.96	8.18667	10.19	10.2333	9.48333	8.6	8.57	8.17	10.7	11.2167	10.5067	10.6033	10.3833	10.3633	10.2733	10.31	9.91667	9.89
	9.95	9.64667	8.91	7.98667	10.41	10.3833	9.38333	8.4	8.45	8.23	10.55	11.2767	10.3667	10.3933	10.2033	10.3933	10.2933	10.07	9.97667	9.87
	10.08	9.86667	9.01	8.20667	10.31	10.6133	9.49333	8.43	8.55	8.12	10.83	11.2867	10.2367	10.3933	10.1433	10.1833	10.3333	10.09	9.89667	9.9
	10.0067	9.72333	8.96	8.12667	10.3033	10.41	9.45333	8.47667	8.52333	8.17333	10.6933	11.26	10.37	10.4633	10.2433	10.3133	10.3	10.1567	9.93	9.88667
			11.26
rrIL12a(p35)	-1.27	-1.60333	-2.3	-3.07333	-1.07	-1.02667	-1.77667	-2.66	-2.69	-3.09	-0.56	-0.0433333	-0.753333	-0.656667	-0.876667	-0.896667	-0.986667	-0.95	-1.34333	-1.37
	-1.31	-1.61333	-2.35	-3.27333	-0.85	-0.876667	-1.87667	-2.86	-2.81	-3.03	-0.71	0.0166667	-0.893333	-0.866667	-1.05667	-0.866667	-0.966667	-1.19	-1.28333	-1.39
	-1.18	-1.39333	-2.25	-3.05333	-0.95	-0.646667	-1.76667	-2.83	-2.71	-3.14	-0.43	0.0266667	-1.02333	-0.866667	-1.11667	-1.07667	-0.926667	-1.17	-1.36333	-1.36
delta	2.41162	3.03845	4.92458	8.41716	2.09943	2.03731	3.42634	6.32033	6.45313	8.51496	1.47427	1.03049	1.68568	1.57644	1.83613	1.86176	1.9816	1.93187	2.53737	2.58471
	2.47942	3.05958	5.09824	9.66878	1.8025	1.83613	3.67226	7.26015	7.01285	8.1681	1.6358	0.988514	1.85746	1.82344	2.08012	1.82344	1.95432	2.28153	2.43401	2.62079
	2.26577	2.62685	4.75683	8.30128	1.93187	1.56555	3.40267	7.11074	6.54322	8.81524	1.34723	0.981686	2.03261	1.82344	2.16845	2.10916	1.90088	2.25012	2.57279	2.56685
	AB1-VHSV	AB3-VHSV	AB5-VHSV	AB7-VHSV	AB9-VHSV	VH-Vip-1DPI	VH-Vip-3DPI	VH-Vip-5DPI	VH-Vip-7DPI	VH-Vip-9DPI	AB-1DPI	AB-3DPI	AB-5DPI	AB-7DPI	AB-9DPI	Vip-1DPI	Vip-3DPI	Vip-5DPI	Vip-7DPI	Vip-9DPI
Average	2.3856	2.90829	4.92655	8.79574	1.9446	1.813	3.50042	6.89708	6.66973	8.49943	1.48577	1.00023	1.85859	1.74111	2.02823	1.93145	1.9456	2.15451	2.51472	2.59078
SD	0.109174	0.243965	0.170716	0.758291	0.148875	0.236732	0.149284	0.505031	0.300539	0.323851	0.144629	0.0264286	0.173466	0.142611	0.172131	0.155083	0.0410615	0.193444	0.0721097	0.027476

## Sheet: Ifn3
	VH-AB-1DPI	VH-AB-3DPI	VH-AB-5DPI	VH-AB-7DPI	VH-AB-9DPI	VH-Vip-1DPI	VH-Vip-3DPI	VH-Vip-5DPI	VH-Vip-7DPI	VH-Vip-9DPI	AB-1DPI	AB-3DPI	AB-5DPI	AB-7DPI	AB-9DPI	Vip-1DPI	Vip-3DPI	Vip-5DPI	Vip-7DPI	Vip-9DPI
EF-1_alpha	17.48	17.33	17.18	17.85	16.27	16.76	17.21	16.49	16.75	16.62	16.36	16.42	17.31	17.2	17.44	16.57	16.61	16.58	17.14	16.51			VHSV
	17.45	17.25	16.89	17.78	16.21	16.69	17.22	16.46	16.71	16.61	16.37	16.72	17.27	17.21	17.52	16.51	16.44	16.45	16.86	16.45			PBS
	17.48	17.24	17.11	17.69	16.15	16.79	17.25	16.55	16.82	16.69	16.44	16.49	17.24	17.21	17.08	16.74	16.74	16.44	17.07	16.42
	17.47	17.2733	17.06	17.7733	16.21	16.7467	17.2267	16.5	16.76	16.64	16.39	16.5433	17.2733	17.2067	17.3467	16.6067	16.5967	16.49	17.0233	16.46
	AB1	AB3	AB5	AB7	AB9	VH-Vip-1DPI	VH-Vip-3DPI	VH-Vip-5DPI	VH-Vip-7DPI	VH-Vip-9DPI	AB1	AB3	AB5	AB7	AB9	Vip-1DPI	Vip-3DPI	Vip-5DPI	Vip-7DPI	Vip-9DPI
Ifn3	27.73	27.72	26.04	27.37	27.1	27.07	26.94	26.05	26.55	26.37	27.39	28.19	28.12	28.14	28.09	27.63	27.61	27.38	27.8	27.69
	28.3	27.78	26.16	27.52	27.26	27.3	27.18	26.1	26.59	26.39	27.35	28.13	28.04	28.2	27.95	27.52	27.63	27.12	27.72	27.75
	28.09	27.79	26.3	27.44	27.31	27.44	27.05	26.13	26.63	26.15	27.23	28.1	28.17	28.09	27.86	27.54	27.61	27.12	27.95	27.74
	28.04	27.7633	26.1667	27.4433	27.2233	27.27	27.0567	26.0933	26.59	26.3033	27.3233	28.14	28.11	28.1433	27.9667	27.5633	27.6167	27.2067	27.8233	27.7267
rIL12a(p35)	10.26	10.4467	8.98	9.59667	10.89	10.3233	9.71333	9.55	9.79	9.73	11	11.6467	10.8467	10.9333	10.7433	11.0233	11.0133	10.89	10.7767	11.23
	10.83	10.5067	9.1	9.74667	11.05	10.5533	9.95333	9.6	9.83	9.75	10.96	11.5867	10.7667	10.9933	10.6033	10.9133	11.0333	10.63	10.6967	11.29
	10.62	10.5167	9.24	9.66667	11.1	10.6933	9.82333	9.63	9.87	9.51	10.84	11.5567	10.8967	10.8833	10.5133	10.9333	11.0133	10.63	10.9267	11.28
	10.57	10.49	9.10667	9.67	11.0133	10.5233	9.83	9.59333	9.83	9.66333	10.9333	11.5967	10.8367	10.9367	10.62	10.9567	11.02	10.7167	10.8	11.2667
			11.5967
rrIL12a(p35)	-1.33667	-1.15	-2.61667	-2	-0.706667	-1.27333	-1.88333	-2.04667	-1.80667	-1.86667	-0.596667	0.05	-0.75	-0.663333	-0.853333	-0.573333	-0.583333	-0.706667	-0.82	-0.366667
	-0.766667	-1.09	-2.49667	-1.85	-0.546667	-1.04333	-1.64333	-1.99667	-1.76667	-1.84667	-0.636667	-0.01	-0.83	-0.603333	-0.993333	-0.683333	-0.563333	-0.966667	-0.9	-0.306667
	-0.976667	-1.08	-2.35667	-1.93	-0.496667	-0.903333	-1.77333	-1.96667	-1.72667	-2.08667	-0.756667	-0.04	-0.7	-0.713333	-1.08333	-0.663333	-0.583333	-0.966667	-0.67	-0.316667
delta	2.52567	2.21914	6.13331	4	1.63203	2.41719	3.68926	4.1315	3.49833	3.64689	1.51222	0.965936	1.68179	1.58374	1.80667	1.48796	1.49831	1.63203	1.76541	1.28937
	1.70133	2.12874	5.6438	3.605	1.46071	2.06098	3.12387	3.99077	3.40267	3.59668	1.55473	1.00696	1.77769	1.51922	1.99078	1.60585	1.47768	1.95432	1.86607	1.23685
	1.96791	2.11404	5.12186	3.81055	1.41095	1.87038	3.41843	3.90864	3.30962	4.24766	1.68958	1.02811	1.6245	1.63959	2.11893	1.58374	1.49831	1.95432	1.59107	1.24545
	AB1-VHSV	AB3-VHSV	AB5-VHSV	AB7-VHSV	AB9-VHSV	VH-Vip-1DPI	VH-Vip-3DPI	VH-Vip-5DPI	VH-Vip-7DPI	VH-Vip-9DPI	AB-1DPI	AB-3DPI	AB-5DPI	AB-7DPI	AB-9DPI	Vip-1DPI	Vip-3DPI	Vip-5DPI	Vip-7DPI	Vip-9DPI
Average	2.06497	2.15397	5.63299	3.80518	1.50123	2.11619	3.41052	4.0103	3.40354	3.83041	1.58551	1.00034	1.69466	1.58085	1.97213	1.55918	1.49143	1.84689	1.74085	1.25722
SD	0.420652	0.0569133	0.505815	0.197554	0.115976	0.277554	0.282782	0.112708	0.0943571	0.362217	0.0926011	0.031613	0.0773968	0.0602346	0.156961	0.0626634	0.0119094	0.186075	0.139132	0.0281714

## Sheet: IfnGamma
	VH-AB-1DPI	VH-AB-3DPI	VH-AB-5DPI	VH-AB-7DPI	VH-AB-9DPI	VH-Vip-1DPI	VH-Vip-3DPI	VH-Vip-5DPI	VH-Vip-7DPI	VH-Vip-9DPI	AB-1DPI	AB-3DPI	AB-5DPI	AB-7DPI	AB-9DPI	Vip-1DPI	Vip-3DPI	Vip-5DPI	Vip-7DPI	Vip-9DPI
EF-1_alpha	17.48	17.33	17.18	17.85	16.27	16.76	17.21	16.49	16.75	16.62	16.36	16.42	17.31	17.2	17.44	16.57	16.61	16.58	17.14	16.51			VHSV
	17.45	17.25	16.89	17.78	16.21	16.69	17.22	16.46	16.71	16.61	16.37	16.72	17.27	17.21	17.52	16.51	16.44	16.45	16.86	16.45			PBS
	17.48	17.24	17.11	17.69	16.15	16.79	17.25	16.55	16.82	16.69	16.44	16.49	17.24	17.21	17.08	16.74	16.74	16.44	17.07	16.42
	17.47	17.2733	17.06	17.7733	16.21	16.7467	17.2267	16.5	16.76	16.64	16.39	16.5433	17.2733	17.2067	17.3467	16.6067	16.5967	16.49	17.0233	16.46
	AB1	AB3	AB5	AB7	AB9	VH-Vip-1DPI	VH-Vip-3DPI	VH-Vip-5DPI	VH-Vip-7DPI	VH-Vip-9DPI	AB1	AB3	AB5	AB7	AB9	Vip-1DPI	Vip-3DPI	Vip-5DPI	Vip-7DPI	Vip-9DPI
Ifngamma	34.05	31.75	30.62	31.18	29.84	34.37	31.94	30.25	30.99	31.95	32.46	32.56	33.2	31.78	31.7	32.54	33.81	32.56	34.4	33.33
	34.79	31.85	30.93	31.02	29.65	34	31.68	30.16	30.32	31.4	33.48	32.05	33	31.61	32.36	33.31	33.4	32.78	33.19	32.88
	34.07	31.58	30.94	31.29	29.77	33.31	31.58	30.45	30.4	32.01	32.61	31.68	33.08	32.1	32.25	32.54	34.3	32.3	33.39	33.31
	34.3033	31.7267	30.83	31.1633	29.7533	33.8933	31.7333	30.2867	30.57	31.7867	32.85	32.0967	33.0933	31.83	32.1033	32.7967	33.8367	32.5467	33.66	33.1733
rIL12a(p35)	16.58	14.4767	13.56	13.4067	13.63	17.6233	14.7133	13.75	14.23	15.31	16.07	16.0167	15.9267	14.5733	14.3533	15.9333	17.2133	16.07	17.3767	16.87
	17.32	14.5767	13.87	13.2467	13.44	17.2533	14.4533	13.66	13.56	14.76	17.09	15.5067	15.7267	14.4033	15.0133	16.7033	16.8033	16.29	16.1667	16.42
	16.6	14.3067	13.88	13.5167	13.56	16.5633	14.3533	13.95	13.64	15.37	16.22	15.1367	15.8067	14.8933	14.9033	15.9333	17.7033	15.81	16.3667	16.85
	16.8333	14.4533	13.77	13.39	13.5433	17.1467	14.5067	13.7867	13.81	15.1467	16.46	15.5533	15.82	14.6233	14.7567	16.19	17.24	16.0567	16.6367	16.7133
			17.24
rrIL12a(p35)	-0.66	-2.76333	-3.68	-3.83333	-3.61	0.383333	-2.52667	-3.49	-3.01	-1.93	-1.17	-1.22333	-1.31333	-2.66667	-2.88667	-1.30667	-0.0266667	-1.17	0.136667	-0.37
	0.08	-2.66333	-3.37	-3.99333	-3.8	0.0133333	-2.78667	-3.58	-3.68	-2.48	-0.15	-1.73333	-1.51333	-2.83667	-2.22667	-0.536667	-0.436667	-0.95	-1.07333	-0.82
	-0.64	-2.93333	-3.36	-3.72333	-3.68	-0.676667	-2.88667	-3.29	-3.6	-1.87	-1.02	-2.10333	-1.43333	-2.34667	-2.33667	-1.30667	0.463333	-1.43	-0.873333	-0.39
delta	1.58008	6.78963	12.8171	14.2544	12.2101	0.766664	5.76239	11.2356	8.05564	3.81055	2.25012	2.33486	2.48515	6.3496	7.3956	2.47369	1.01866	2.25012	0.909618	1.29235
	0.946058	6.33495	10.3388	15.9262	13.9288	0.990801	6.90034	11.9588	12.8171	5.57897	1.10957	3.32495	2.85469	7.14368	4.68051	1.45062	1.35347	1.93187	2.10429	1.76541
	1.55833	7.63873	10.2674	13.2079	12.8171	1.59844	7.3956	9.78112	12.1257	3.65533	2.02792	4.29701	2.7007	5.08648	5.05134	2.47369	0.725309	2.69447	1.83189	1.31039
	AB1-VHSV	AB3-VHSV	AB5-VHSV	AB7-VHSV	AB9-VHSV	VH-Vip-1DPI	VH-Vip-3DPI	VH-Vip-5DPI	VH-Vip-7DPI	VH-Vip-9DPI	AB-1DPI	AB-3DPI	AB-5DPI	AB-7DPI	AB-9DPI	Vip-1DPI	Vip-3DPI	Vip-5DPI	Vip-7DPI	Vip-9DPI
Average	1.36149	6.92111	11.1411	14.4629	12.9853	1.11864	6.68611	10.9918	10.9995	4.34828	1.79587	3.31894	2.68018	6.19325	5.70915	2.13267	1.03248	2.29215	1.61527	1.45605
SD	0.359939	0.66176	1.4519	1.37109	0.871628	0.430372	0.837415	1.10911	2.57278	1.06863	0.604647	0.981091	0.185622	1.03747	1.47223	0.590673	0.314311	0.383031	0.626103	0.268061

## Sheet: soda
	VH-AB-1DPI	VH-AB-3DPI	VH-AB-5DPI	VH-AB-7DPI	VH-AB-9DPI	VH-Vip-1DPI	VH-Vip-3DPI	VH-Vip-5DPI	VH-Vip-7DPI	VH-Vip-9DPI	AB-1DPI	AB-3DPI	AB-5DPI	AB-7DPI	AB-9DPI	Vip-1DPI	Vip-3DPI	Vip-5DPI	Vip-7DPI	Vip-9DPI
EF-1_alpha	17.48	17.33	17.18	17.85	16.27	16.76	17.21	16.49	16.75	16.62	16.36	16.42	17.31	17.2	17.44	16.57	16.61	16.58	17.14	16.51			VHSV
	17.45	17.25	16.89	17.78	16.21	16.69	17.22	16.46	16.71	16.61	16.37	16.72	17.27	17.21	17.52	16.51	16.44	16.45	16.86	16.45			PBS
	17.48	17.24	17.11	17.69	16.15	16.79	17.25	16.55	16.82	16.69	16.44	16.49	17.24	17.21	17.08	16.74	16.74	16.44	17.07	16.42
	17.47	17.2733	17.06	17.7733	16.21	16.7467	17.2267	16.5	16.76	16.64	16.39	16.5433	17.2733	17.2067	17.3467	16.6067	16.5967	16.49	17.0233	16.46
	AB1	AB3	AB5	AB7	AB9	VH-Vip-1DPI	VH-Vip-3DPI	VH-Vip-5DPI	VH-Vip-7DPI	VH-Vip-9DPI	AB1	AB3	AB5	AB7	AB9	Vip-1DPI	Vip-3DPI	Vip-5DPI	Vip-7DPI	Vip-9DPI
soda	20.31	20.62	19.78	20.54	19.62	20.12	20.76	20.03	20.06	19.96	19.22	19.65	19.98	19.97	20.2	19.57	19.78	19.74	19.72	19.54
	20.27	21.11	19.63	20.62	19.42	20.89	20.81	20.05	20.08	19.69	19.12	19.79	19.85	20.03	20.1	19.63	19.72	19.62	19.74	19.52
	20.18	20.87	19.75	20.67	19.42	20.06	20.97	20.05	20.05	19.7	19.27	19.82	19.91	19.96	20.09	19.55	19.74	19.69	19.71	19.51
	20.2533	20.8667	19.72	20.61	19.4867	20.3567	20.8467	20.0433	20.0633	19.7833	19.2033	19.7533	19.9133	19.9867	20.13	19.5833	19.7467	19.6833	19.7233	19.5233
rIL12a(p35)	2.84	3.34667	2.72	2.76667	3.41	3.37333	3.53333	3.53	3.3	3.32	2.83	3.10667	2.70667	2.76333	2.85333	2.96333	3.18333	3.25	2.69667	3.08
	2.8	3.83667	2.57	2.84667	3.21	4.14333	3.58333	3.55	3.32	3.05	2.73	3.24667	2.57667	2.82333	2.75333	3.02333	3.12333	3.13	2.71667	3.06
	2.71	3.59667	2.69	2.89667	3.21	3.31333	3.74333	3.55	3.29	3.06	2.88	3.27667	2.63667	2.75333	2.74333	2.94333	3.14333	3.2	2.68667	3.05
	2.78333	3.59333	2.66	2.83667	3.27667	3.61	3.62	3.54333	3.30333	3.14333	2.81333	3.21	2.64	2.78	2.78333	2.97667	3.15	3.19333	2.7	3.06333
			3.62
rrIL12a(p35)	-0.78	-0.273333	-0.9	-0.853333	-0.21	-0.246667	-0.0866667	-0.09	-0.32	-0.3	-0.79	-0.513333	-0.913333	-0.856667	-0.766667	-0.656667	-0.436667	-0.37	-0.923333	-0.54
	-0.82	0.216667	-1.05	-0.773333	-0.41	0.523333	-0.0366667	-0.07	-0.3	-0.57	-0.89	-0.373333	-1.04333	-0.796667	-0.866667	-0.596667	-0.496667	-0.49	-0.903333	-0.56
	-0.91	-0.0233333	-0.93	-0.723333	-0.41	-0.306667	0.123333	-0.07	-0.33	-0.56	-0.74	-0.343333	-0.983333	-0.866667	-0.876667	-0.676667	-0.476667	-0.42	-0.933333	-0.57
delta	1.71713	1.2086	1.86607	1.80667	1.15669	1.18646	1.06191	1.06437	1.24833	1.23114	1.72907	1.42734	1.88339	1.81085	1.70133	1.57644	1.35347	1.29235	1.89649	1.45397
	1.76541	0.860551	2.07053	1.70921	1.32869	0.695762	1.02574	1.04972	1.23114	1.48452	1.85318	1.29534	2.06098	1.73708	1.82344	1.51222	1.41095	1.40444	1.87038	1.47427
	1.87905	1.0163	1.90528	1.65099	1.32869	1.23685	0.918064	1.04972	1.25701	1.47427	1.67018	1.26868	1.97703	1.82344	1.83613	1.59844	1.39152	1.33793	1.90968	1.48452
	AB1-VHSV	AB3-VHSV	AB5-VHSV	AB7-VHSV	AB9-VHSV	VH-Vip-1DPI	VH-Vip-3DPI	VH-Vip-5DPI	VH-Vip-7DPI	VH-Vip-9DPI	AB-1DPI	AB-3DPI	AB-5DPI	AB-7DPI	AB-9DPI	Vip-1DPI	Vip-3DPI	Vip-5DPI	Vip-7DPI	Vip-9DPI
Average	1.78719	1.02848	1.94729	1.72229	1.27135	1.03969	1.00191	1.0546	1.2455	1.39665	1.75081	1.33046	1.9738	1.79046	1.78697	1.56237	1.38532	1.34491	1.89219	1.47092
SD	0.0831272	0.174342	0.108514	0.0786587	0.0993029	0.298914	0.0748282	0.0084602	0.0131653	0.14342	0.0934161	0.0849589	0.08884	0.0466522	0.0744325	0.0448008	0.0292368	0.0563711	0.0200011	0.0155482

## Sheet: hif1a
	VH-AB-1DPI	VH-AB-3DPI	VH-AB-5DPI	VH-AB-7DPI	VH-AB-9DPI	VH-Vip-1DPI	VH-Vip-3DPI	VH-Vip-5DPI	VH-Vip-7DPI	VH-Vip-9DPI	AB-1DPI	AB-3DPI	AB-5DPI	AB-7DPI	AB-9DPI	Vip-1DPI	Vip-3DPI	Vip-5DPI	Vip-7DPI	Vip-9DPI
EF-1_alpha	17.48	17.33	17.18	17.85	16.27	16.76	17.21	16.49	16.75	16.62	16.36	16.42	17.31	17.2	17.44	16.57	16.61	16.58	17.14	16.51			VHSV
	17.45	17.25	16.89	17.78	16.21	16.69	17.22	16.46	16.71	16.61	16.37	16.72	17.27	17.21	17.52	16.51	16.44	16.45	16.86	16.45			PBS
	17.48	17.24	17.11	17.69	16.15	16.79	17.25	16.55	16.82	16.69	16.44	16.49	17.24	17.21	17.08	16.74	16.74	16.44	17.07	16.42
	17.47	17.2733	17.06	17.7733	16.21	16.7467	17.2267	16.5	16.76	16.64	16.39	16.5433	17.2733	17.2067	17.3467	16.6067	16.5967	16.49	17.0233	16.46
	AB1	AB3	AB5	AB7	AB9	VH-Vip-1DPI	VH-Vip-3DPI	VH-Vip-5DPI	VH-Vip-7DPI	VH-Vip-9DPI	AB1	AB3	AB5	AB7	AB9	Vip-1DPI	Vip-3DPI	Vip-5DPI	Vip-7DPI	Vip-9DPI
hif1	29.02	29.68	28.58	29.68	27.82	28.36	30.28	29.36	29.2	29.02	27.93	28.91	29.01	30.32	29.05	28.83	28.82	28.37	29.22	29.28
	29.21	29.2	28.7	29.49	27.99	28.35	30.03	29.21	29.27	28.77	28.15	29.11	29.24	29.78	29.1	28.79	28.83	28.58	29.2	28.81
	29.3	29.36	29.02	29.67	27.88	28.47	29.92	29.42	29.5	28.44	28.14	29.07	29.17	30.04	28.74	29.03	28.77	28.42	29.2	29.01
	29.1767	29.4133	28.7667	29.6133	27.8967	28.3933	30.0767	29.33	29.3233	28.7433	28.0733	29.03	29.14	30.0467	28.9633	28.8833	28.8067	28.4567	29.2067	29.0333
rIL12a(p35)	11.55	12.4067	11.52	11.9067	11.61	11.6133	13.0533	12.86	12.44	12.38	11.54	12.3667	11.7367	13.1133	11.7033	12.2233	12.2233	11.88	12.1967	12.82
	11.74	11.9267	11.64	11.7167	11.78	11.6033	12.8033	12.71	12.51	12.13	11.76	12.5667	11.9667	12.5733	11.7533	12.1833	12.2333	12.09	12.1767	12.35
	11.83	12.0867	11.96	11.8967	11.67	11.7233	12.6933	12.92	12.74	11.8	11.75	12.5267	11.8967	12.8333	11.3933	12.4233	12.1733	11.93	12.1767	12.55
	11.7067	12.14	11.7067	11.84	11.6867	11.6467	12.85	12.83	12.5633	12.1033	11.6833	12.4867	11.8667	12.84	11.6167	12.2767	12.21	11.9667	12.1833	12.5733
			12.85
rrIL12a(p35)	-1.3	-0.443333	-1.33	-0.943333	-1.24	-1.23667	0.203333	0.01	-0.41	-0.47	-1.31	-0.483333	-1.11333	0.263333	-1.14667	-0.626667	-0.626667	-0.97	-0.653333	-0.03
	-1.11	-0.923333	-1.21	-1.13333	-1.07	-1.24667	-0.0466667	-0.14	-0.34	-0.72	-1.09	-0.283333	-0.883333	-0.276667	-1.09667	-0.666667	-0.616667	-0.76	-0.673333	-0.5
	-1.02	-0.763333	-0.89	-0.953333	-1.18	-1.12667	-0.156667	0.07	-0.11	-1.05	-1.1	-0.323333	-0.953333	-0.0166667	-1.45667	-0.426667	-0.676667	-0.92	-0.673333	-0.3
delta	2.46229	1.35974	2.51403	1.92297	2.36199	2.35653	0.868541	0.993092	1.32869	1.38511	2.47942	1.39797	2.16345	0.833161	2.21402	1.54399	1.54399	1.95884	1.5728	1.02101
	2.15846	1.89649	2.31338	2.19365	2.09943	2.37293	1.03288	1.10191	1.26576	1.64718	2.12874	1.217	1.84463	1.21139	2.1386	1.5874	1.53333	1.69349	1.59475	1.41421
	2.02792	1.69741	1.85318	1.93634	2.26577	2.18354	1.11471	0.952638	1.07923	2.07053	2.14355	1.25122	1.93634	1.01162	2.74473	1.34412	1.59844	1.89212	1.59475	1.23114
	AB1-VHSV	AB3-VHSV	AB5-VHSV	AB7-VHSV	AB9-VHSV	VH-Vip-1DPI	VH-Vip-3DPI	VH-Vip-5DPI	VH-Vip-7DPI	VH-Vip-9DPI	AB-1DPI	AB-3DPI	AB-5DPI	AB-7DPI	AB-9DPI	Vip-1DPI	Vip-3DPI	Vip-5DPI	Vip-7DPI	Vip-9DPI
Average	2.21622	1.65121	2.22686	2.01765	2.2424	2.30433	1.00538	1.01588	1.22456	1.70094	2.25057	1.28873	1.98147	1.01872	2.36578	1.49184	1.55859	1.84815	1.58743	1.22212
SD	0.222872	0.27134	0.338814	0.152565	0.132827	0.104933	0.125367	0.0771983	0.129732	0.345858	0.198326	0.0961384	0.16413	0.189216	0.33034	0.129753	0.0349243	0.138031	0.012676	0.196756

## Sheet: ldha
	VH-AB-1DPI	VH-AB-3DPI	VH-AB-5DPI	VH-AB-7DPI	VH-AB-9DPI	VH-Vip-1DPI	VH-Vip-3DPI	VH-Vip-5DPI	VH-Vip-7DPI	VH-Vip-9DPI	AB-1DPI	AB-3DPI	AB-5DPI	AB-7DPI	AB-9DPI	Vip-1DPI	Vip-3DPI	Vip-5DPI	Vip-7DPI	Vip-9DPI
EF-1_alpha	17.48	17.33	17.18	17.85	16.27	16.76	17.21	16.49	16.75	16.62	16.36	16.42	17.31	17.2	17.44	16.57	16.61	16.58	17.14	16.51			VHSV
	17.45	17.25	16.89	17.78	16.21	16.69	17.22	16.46	16.71	16.61	16.37	16.72	17.27	17.21	17.52	16.51	16.44	16.45	16.86	16.45			PBS
	17.48	17.24	17.11	17.69	16.15	16.79	17.25	16.55	16.82	16.69	16.44	16.49	17.24	17.21	17.08	16.74	16.74	16.44	17.07	16.42
	17.47	17.2733	17.06	17.7733	16.21	16.7467	17.2267	16.5	16.76	16.64	16.39	16.5433	17.2733	17.2067	17.3467	16.6067	16.5967	16.49	17.0233	16.46
	AB1	AB3	AB5	AB7	AB9	VH-Vip-1DPI	VH-Vip-3DPI	VH-Vip-5DPI	VH-Vip-7DPI	VH-Vip-9DPI	AB1	AB3	AB5	AB7	AB9	Vip-1DPI	Vip-3DPI	Vip-5DPI	Vip-7DPI	Vip-9DPI
ldh	22.11	22.76	21.6	22.31	22.19	22.56	23.4	21.37	21.75	21.82	21.42	22.06	21.66	21.77	21.83	22.16	22.48	21.32	22.07	20.97
	22.17	22.95	21.62	22.36	22.13	22.65	23.26	21.42	21.56	21.79	21.31	22.05	21.55	21.84	21.88	22.13	22.52	21.36	22.05	20.97
	21.99	22.74	21.53	22.32	22.18	22.45	23.23	21.47	21.59	21.77	21.28	22.19	21.58	21.66	21.75	22.02	22.41	21.36	22.08	21.08
	22.09	22.8167	21.5833	22.33	22.1667	22.5533	23.2967	21.42	21.6333	21.7933	21.3367	22.1	21.5967	21.7567	21.82	22.1033	22.47	21.3467	22.0667	21.0067
rIL12a(p35)	4.64	5.48667	4.54	4.53667	5.98	5.81333	6.17333	4.87	4.99	5.18	5.03	5.51667	4.38667	4.56333	4.48333	5.55333	5.88333	4.83	5.04667	4.51
	4.7	5.67667	4.56	4.58667	5.92	5.90333	6.03333	4.92	4.8	5.15	4.92	5.50667	4.27667	4.63333	4.53333	5.52333	5.92333	4.87	5.02667	4.51
	4.52	5.46667	4.47	4.54667	5.97	5.70333	6.00333	4.97	4.83	5.13	4.89	5.64667	4.30667	4.45333	4.40333	5.41333	5.81333	4.87	5.05667	4.62
	4.62	5.54333	4.52333	4.55667	5.95667	5.80667	6.07	4.92	4.87333	5.15333	4.94667	5.55667	4.32333	4.55	4.47333	5.49667	5.87333	4.85667	5.04333	4.54667
			6.07
rrIL12a(p35)	-1.43	-0.583333	-1.53	-1.53333	-0.09	-0.256667	0.103333	-1.2	-1.08	-0.89	-1.04	-0.553333	-1.68333	-1.50667	-1.58667	-0.516667	-0.186667	-1.24	-1.02333	-1.56
	-1.37	-0.393333	-1.51	-1.48333	-0.15	-0.166667	-0.0366667	-1.15	-1.27	-0.92	-1.15	-0.563333	-1.79333	-1.43667	-1.53667	-0.546667	-0.146667	-1.2	-1.04333	-1.56
	-1.55	-0.603333	-1.6	-1.52333	-0.1	-0.366667	-0.0666667	-1.1	-1.24	-0.94	-1.18	-0.423333	-1.76333	-1.61667	-1.66667	-0.656667	-0.256667	-1.2	-1.01333	-1.45
delta	2.69447	1.49831	2.88786	2.89454	1.06437	1.19472	0.93088	2.2974	2.11404	1.85318	2.05623	1.46747	3.21169	2.84153	3.00355	1.43065	1.13813	2.36199	2.03261	2.94854
	2.58471	1.31342	2.8481	2.79594	1.10957	1.12246	1.02574	2.21914	2.41162	1.89212	2.21914	1.47768	3.46615	2.70695	2.90123	1.46071	1.10701	2.2974	2.06098	2.94854
	2.92817	1.51922	3.03143	2.87454	1.07177	1.28937	1.04729	2.14355	2.36199	1.91853	2.26577	1.34102	3.39482	3.06666	3.1748	1.57644	1.19472	2.2974	2.01857	2.73208
	AB1-VHSV	AB3-VHSV	AB5-VHSV	AB7-VHSV	AB9-VHSV	VH-Vip-1DPI	VH-Vip-3DPI	VH-Vip-5DPI	VH-Vip-7DPI	VH-Vip-9DPI	AB-1DPI	AB-3DPI	AB-5DPI	AB-7DPI	AB-9DPI	Vip-1DPI	Vip-3DPI	Vip-5DPI	Vip-7DPI	Vip-9DPI
Average	2.73578	1.44365	2.92246	2.85501	1.0819	1.20218	1.0013	2.22003	2.29588	1.88794	2.18038	1.42872	3.35755	2.87171	3.02653	1.48926	1.14662	2.31893	2.03739	2.87639
SD	0.17542	0.113264	0.0964411	0.0521219	0.0242429	0.0837043	0.0619348	0.0769287	0.159424	0.0328755	0.110016	0.0761237	0.131257	0.181744	0.138224	0.0769758	0.0444649	0.0372903	0.0216071	0.124972

## Sheet: acaca
	VH-AB-1DPI	VH-AB-3DPI	VH-AB-5DPI	VH-AB-7DPI	VH-AB-9DPI	VH-Vip-1DPI	VH-Vip-3DPI	VH-Vip-5DPI	VH-Vip-7DPI	VH-Vip-9DPI	AB-1DPI	AB-3DPI	AB-5DPI	AB-7DPI	AB-9DPI	Vip-1DPI	Vip-3DPI	Vip-5DPI	Vip-7DPI	Vip-9DPI
EF-1_alpha	17.48	17.33	17.18	17.85	16.27	16.76	17.21	16.49	16.75	16.62	16.36	16.42	17.31	17.2	17.44	16.57	16.61	16.58	17.14	16.51			VHSV
	17.45	17.25	16.89	17.78	16.21	16.69	17.22	16.46	16.71	16.61	16.37	16.72	17.27	17.21	17.52	16.51	16.44	16.45	16.86	16.45			PBS
	17.48	17.24	17.11	17.69	16.15	16.79	17.25	16.55	16.82	16.69	16.44	16.49	17.24	17.21	17.08	16.74	16.74	16.44	17.07	16.42
	17.47	17.2733	17.06	17.7733	16.21	16.7467	17.2267	16.5	16.76	16.64	16.39	16.5433	17.2733	17.2067	17.3467	16.6067	16.5967	16.49	17.0233	16.46
	AB1	AB3	AB5	AB7	AB9	VH-Vip-1DPI	VH-Vip-3DPI	VH-Vip-5DPI	VH-Vip-7DPI	VH-Vip-9DPI	AB1	AB3	AB5	AB7	AB9	Vip-1DPI	Vip-3DPI	Vip-5DPI	Vip-7DPI	Vip-9DPI
acaca	22.27	22.51	22.35	21.58	20.63	20.8	22.13	21	21.23	21.64	21.06	22.17	22.47	21.63	21.16	21.82	21.05	20.37	20.02	19.58
	22.35	22.41	22.38	21.51	20.74	21	22.14	21.04	21.21	21.6	21.11	22.14	22.43	21.41	21.25	21.7	21.04	20.32	20.07	19.56
	22.5	22.35	22.34	21.54	20.75	20.99	22.12	21.08	21.26	21.53	21.05	22.03	22.44	21.41	21.23	21.72	21.15	20.14	19.97	19.65
	22.3733	22.4233	22.3567	21.5433	20.7067	20.93	22.13	21.04	21.2333	21.59	21.0733	22.1133	22.4467	21.4833	21.2133	21.7467	21.08	20.2767	20.02	19.5967
rIL12a(p35)	4.8	5.23667	5.29	3.80667	4.42	4.05333	4.90333	4.5	4.47	5	4.67	5.62667	5.19667	4.42333	3.81333	5.21333	4.45333	3.88	2.99667	3.12
	4.88	5.13667	5.32	3.73667	4.53	4.25333	4.91333	4.54	4.45	4.96	4.72	5.59667	5.15667	4.20333	3.90333	5.09333	4.44333	3.83	3.04667	3.1
	5.03	5.07667	5.28	3.76667	4.54	4.24333	4.89333	4.58	4.5	4.89	4.66	5.48667	5.16667	4.20333	3.88333	5.11333	4.55333	3.65	2.94667	3.19
	4.90333	5.15	5.29667	3.77	4.49667	4.18333	4.90333	4.54	4.47333	4.95	4.68333	5.57	5.17333	4.27667	3.86667	5.14	4.48333	3.78667	2.99667	3.13667
			5.57
rrIL12a(p35)	-0.77	-0.333333	-0.28	-1.76333	-1.15	-1.51667	-0.666667	-1.07	-1.1	-0.57	-0.9	0.0566667	-0.373333	-1.14667	-1.75667	-0.356667	-1.11667	-1.69	-2.57333	-2.45
	-0.69	-0.433333	-0.25	-1.83333	-1.04	-1.31667	-0.656667	-1.03	-1.12	-0.61	-0.85	0.0266667	-0.413333	-1.36667	-1.66667	-0.476667	-1.12667	-1.74	-2.52333	-2.47
	-0.54	-0.493333	-0.29	-1.80333	-1.03	-1.32667	-0.676667	-0.99	-1.07	-0.68	-0.91	-0.0833333	-0.403333	-1.36667	-1.68667	-0.456667	-1.01667	-1.92	-2.62333	-2.38
delta	1.70527	1.25992	1.21419	3.39482	2.21914	2.86129	1.5874	2.09943	2.14355	1.48452	1.86607	0.961483	1.29534	2.21402	3.37916	1.28046	2.16845	3.22657	5.95183	5.46416
	1.61328	1.35035	1.18921	3.56359	2.05623	2.4909	1.57644	2.04202	2.17347	1.52626	1.8025	0.981686	1.33176	2.57874	3.1748	1.39152	2.18354	3.34035	5.74909	5.54044
	1.45397	1.40769	1.22264	3.49026	2.04202	2.50822	1.59844	1.98618	2.09943	1.60214	1.87905	1.05946	1.32256	2.57874	3.21912	1.37237	2.02324	3.78423	6.16172	5.20537
	AB1-VHSV	AB3-VHSV	AB5-VHSV	AB7-VHSV	AB9-VHSV	VH-Vip-1DPI	VH-Vip-3DPI	VH-Vip-5DPI	VH-Vip-7DPI	VH-Vip-9DPI	AB-1DPI	AB-3DPI	AB-5DPI	AB-7DPI	AB-9DPI	Vip-1DPI	Vip-3DPI	Vip-5DPI	Vip-7DPI	Vip-9DPI
Average	1.59084	1.33932	1.20868	3.48289	2.1058	2.62014	1.58743	2.04255	2.13882	1.53764	1.8492	1.00088	1.31655	2.45717	3.2577	1.34812	2.12508	3.45038	5.95421	5.40332
SD	0.127143	0.074501	0.0173853	0.0846304	0.0984136	0.209024	0.0110031	0.056626	0.0372442	0.0596284	0.0409635	0.0517326	0.0189369	0.210573	0.107504	0.0593686	0.0885157	0.294665	0.206326	0.175625

## Sheet: fasn
	VH-AB-1DPI	VH-AB-3DPI	VH-AB-5DPI	VH-AB-7DPI	VH-AB-9DPI	VH-Vip-1DPI	VH-Vip-3DPI	VH-Vip-5DPI	VH-Vip-7DPI	VH-Vip-9DPI	AB-1DPI	AB-3DPI	AB-5DPI	AB-7DPI	AB-9DPI	Vip-1DPI	Vip-3DPI	Vip-5DPI	Vip-7DPI	Vip-9DPI
EF-1_alpha	17.48	17.33	17.18	17.85	16.27	16.76	17.21	16.49	16.75	16.62	16.36	16.42	17.31	17.2	17.44	16.57	16.61	16.58	17.14	16.51			VHSV
	17.45	17.25	16.89	17.78	16.21	16.69	17.22	16.46	16.71	16.61	16.37	16.72	17.27	17.21	17.52	16.51	16.44	16.45	16.86	16.45			PBS
	17.48	17.24	17.11	17.69	16.15	16.79	17.25	16.55	16.82	16.69	16.44	16.49	17.24	17.21	17.08	16.74	16.74	16.44	17.07	16.42
	17.47	17.2733	17.06	17.7733	16.21	16.7467	17.2267	16.5	16.76	16.64	16.39	16.5433	17.2733	17.2067	17.3467	16.6067	16.5967	16.49	17.0233	16.46
	AB1	AB3	AB5	AB7	AB9	VH-Vip-1DPI	VH-Vip-3DPI	VH-Vip-5DPI	VH-Vip-7DPI	VH-Vip-9DPI	AB1	AB3	AB5	AB7	AB9	Vip-1DPI	Vip-3DPI	Vip-5DPI	Vip-7DPI	Vip-9DPI
fasn	22.86	22.92	23	23.27	21.52	21.66	23.23	21.79	22.36	22.75	21.54	22.67	22.44	22.05	21.72	22.19	21.22	20.4	20.56	19.74
	23.19	23.03	23.24	23.12	21.49	21.73	23.3	21.78	22.39	22.69	21.66	22.66	22.61	22.1	21.75	22.21	21.33	20.41	20.48	19.77
	23.2	23.12	23.06	23.23	21.62	21.79	23.36	21.71	22.32	22.63	21.61	22.68	22.57	22.22	21.76	22.32	21.36	20.56	20.4	19.93
	23.0833	23.0233	23.1	23.2067	21.5433	21.7267	23.2967	21.76	22.3567	22.69	21.6033	22.67	22.54	22.1233	21.7433	22.24	21.3033	20.4567	20.48	19.8133
rIL12a(p35)	5.39	5.64667	5.94	5.49667	5.31	4.91333	6.00333	5.29	5.6	6.11	5.15	6.12667	5.16667	4.84333	4.37333	5.58333	4.62333	3.91	3.53667	3.28
	5.72	5.75667	6.18	5.34667	5.28	4.98333	6.07333	5.28	5.63	6.05	5.27	6.11667	5.33667	4.89333	4.40333	5.60333	4.73333	3.92	3.45667	3.31
	5.73	5.84667	6	5.45667	5.41	5.04333	6.13333	5.21	5.56	5.99	5.22	6.13667	5.29667	5.01333	4.41333	5.71333	4.76333	4.07	3.37667	3.47
	5.61333	5.75	6.04	5.43333	5.33333	4.98	6.07	5.26	5.59667	6.05	5.21333	6.12667	5.26667	4.91667	4.39667	5.63333	4.70667	3.96667	3.45667	3.35333
			6.12667
rrIL12a(p35)	-0.736667	-0.48	-0.186667	-0.63	-0.816667	-1.21333	-0.123333	-0.836667	-0.526667	-0.0166667	-0.976667	0	-0.96	-1.28333	-1.75333	-0.543333	-1.50333	-2.21667	-2.59	-2.84667
	-0.406667	-0.37	0.0533333	-0.78	-0.846667	-1.14333	-0.0533333	-0.846667	-0.496667	-0.0766667	-0.856667	-0.01	-0.79	-1.23333	-1.72333	-0.523333	-1.39333	-2.20667	-2.67	-2.81667
	-0.396667	-0.28	-0.126667	-0.67	-0.716667	-1.08333	0.00666667	-0.916667	-0.566667	-0.136667	-0.906667	0.01	-0.83	-1.11333	-1.71333	-0.413333	-1.36333	-2.05667	-2.75	-2.65667
delta	1.66632	1.39474	1.13813	1.54756	1.76133	2.31873	1.08925	1.78592	1.4406	1.01162	1.96791	1	1.94531	2.43401	3.37137	1.45734	2.83497	4.64818	6.02099	7.19336
	1.32562	1.29235	0.963707	1.71713	1.79834	2.20891	1.03766	1.79834	1.41095	1.05458	1.81085	1.00696	1.72907	2.3511	3.30198	1.43727	2.62685	4.61608	6.36429	7.04533
	1.31646	1.21419	1.09177	1.59107	1.64338	2.11893	0.99539	1.88775	1.4811	1.09936	1.87471	0.993092	1.77769	2.16345	3.27918	1.33176	2.57279	4.16024	6.72717	6.30574
	AB1-VHSV	AB3-VHSV	AB5-VHSV	AB7-VHSV	AB9-VHSV	VH-Vip-1DPI	VH-Vip-3DPI	VH-Vip-5DPI	VH-Vip-7DPI	VH-Vip-9DPI	AB-1DPI	AB-3DPI	AB-5DPI	AB-7DPI	AB-9DPI	Vip-1DPI	Vip-3DPI	Vip-5DPI	Vip-7DPI	Vip-9DPI
Average	1.43613	1.30043	1.06454	1.61859	1.73435	2.21552	1.04077	1.824	1.44421	1.05519	1.88449	1.00002	1.81736	2.31618	3.31751	1.40879	2.6782	4.47483	6.37082	6.84815
SD	0.1994	0.090545	0.0903446	0.0880683	0.0809268	0.100065	0.0470065	0.0555537	0.0352135	0.0438745	0.0789875	0.00693154	0.113445	0.138616	0.0480158	0.0674598	0.138429	0.272918	0.353137	0.475529

## Sheet: csf1a
	VH-AB-1DPI	VH-AB-3DPI	VH-AB-5DPI	VH-AB-7DPI	VH-AB-9DPI	VH-Vip-1DPI	VH-Vip-3DPI	VH-Vip-5DPI	VH-Vip-7DPI	VH-Vip-9DPI	AB-1DPI	AB-3DPI	AB-5DPI	AB-7DPI	AB-9DPI	Vip-1DPI	Vip-3DPI	Vip-5DPI	Vip-7DPI	Vip-9DPI
EF-1_alpha	17.48	17.33	17.18	17.85	16.27	16.76	17.21	16.49	16.75	16.62	16.36	16.42	17.31	17.2	17.44	16.57	16.61	16.58	17.14	16.51			VHSV
	17.45	17.25	16.89	17.78	16.21	16.69	17.22	16.46	16.71	16.61	16.37	16.72	17.27	17.21	17.52	16.51	16.44	16.45	16.86	16.45			PBS
	17.48	17.24	17.11	17.69	16.15	16.79	17.25	16.55	16.82	16.69	16.44	16.49	17.24	17.21	17.08	16.74	16.74	16.44	17.07	16.42
	17.47	17.2733	17.06	17.7733	16.21	16.7467	17.2267	16.5	16.76	16.64	16.39	16.5433	17.2733	17.2067	17.3467	16.6067	16.5967	16.49	17.0233	16.46
	AB1	AB3	AB5	AB7	AB9	VH-Vip-1DPI	VH-Vip-3DPI	VH-Vip-5DPI	VH-Vip-7DPI	VH-Vip-9DPI	AB1	AB3	AB5	AB7	AB9	Vip-1DPI	Vip-3DPI	Vip-5DPI	Vip-7DPI	Vip-9DPI
Ifn1	30.06	30.47	30.93	31.94	30.68	30.12	32.39	32.36	33.14	30.74	29.03	29.94	30.43	31.89	30.46	30.11	31.13	29.86	31.46	30.61
	30.02	30.31	31.21	31.99	30.49	29.89	31.98	33.06	32.95	30.83	29.15	30.46	30.5	31.64	30.82	29.88	30.77	29.95	31.52	30.54
	30.1	30.12	30.88	31.92	30.91	30.49	32.12	32.11	32.02	30.88	29.25	30.32	30.56	31.49	30.68	30.28	31.24	29.94	31.23	30.24
	30.06	30.3	31.0067	31.95	30.6933	30.1667	32.1633	32.51	32.7033	30.8167	29.1433	30.24	30.4967	31.6733	30.6533	30.09	31.0467	29.9167	31.4033	30.4633
rIL12a(p35)	12.59	13.1967	13.87	14.1667	14.47	13.3733	15.1633	15.86	16.38	14.1	12.64	13.3967	13.1567	14.6833	13.1133	13.5033	14.5333	13.37	14.4367	14.15
	12.55	13.0367	14.15	14.2167	14.28	13.1433	14.7533	16.56	16.19	14.19	12.76	13.9167	13.2267	14.4333	13.4733	13.2733	14.1733	13.46	14.4967	14.08
	12.63	12.8467	13.82	14.1467	14.7	13.7433	14.8933	15.61	15.26	14.24	12.86	13.7767	13.2867	14.2833	13.3333	13.6733	14.6433	13.45	14.2067	13.78
	12.59	13.0267	13.9467	14.1767	14.4833	13.42	14.9367	16.01	15.9433	14.1767	12.7533	13.6967	13.2233	14.4667	13.3067	13.4833	14.45	13.4267	14.38	14.0033
			16.01
rrIL12a(p35)	-3.42	-2.81333	-2.14	-1.84333	-1.54	-2.63667	-0.846667	-0.15	0.37	-1.91	-3.37	-2.61333	-2.85333	-1.32667	-2.89667	-2.50667	-1.47667	-2.64	-1.57333	-1.86
	-3.46	-2.97333	-1.86	-1.79333	-1.73	-2.86667	-1.25667	0.55	0.18	-1.82	-3.25	-2.09333	-2.78333	-1.57667	-2.53667	-2.73667	-1.83667	-2.55	-1.51333	-1.93
	-3.38	-3.16333	-2.19	-1.86333	-1.31	-2.26667	-1.11667	-0.4	-0.75	-1.77	-3.15	-2.23333	-2.72333	-1.72667	-2.67667	-2.33667	-1.36667	-2.56	-1.80333	-2.23
delta	10.7034	7.02907	4.40762	3.58838	2.90795	6.21893	1.79834	1.10957	0.773782	3.75809	10.3388	6.11916	7.22668	2.50822	7.44704	5.68305	2.78305	6.23332	2.97592	3.63008
	11.0043	7.85349	3.63008	3.46615	3.31728	7.29378	2.38943	0.68302	0.882703	3.53081	9.51366	4.26733	6.88441	2.9828	5.80247	6.66529	3.57184	5.85634	2.85469	3.81055
	10.4107	8.95897	4.56305	3.63847	2.47942	4.8121	2.16845	1.31951	1.68179	3.41054	8.87656	4.70219	6.60397	3.30962	6.39377	5.05134	2.57874	5.89708	3.49026	4.69134
	AB1-VHSV	AB3-VHSV	AB5-VHSV	AB7-VHSV	AB9-VHSV	VH-Vip-1DPI	VH-Vip-3DPI	VH-Vip-5DPI	VH-Vip-7DPI	VH-Vip-9DPI	AB-1DPI	AB-3DPI	AB-5DPI	AB-7DPI	AB-9DPI	Vip-1DPI	Vip-3DPI	Vip-5DPI	Vip-7DPI	Vip-9DPI
Average	10.7062	7.94718	4.20025	3.56433	2.90155	6.10827	2.11874	1.03737	1.11276	3.56648	9.57635	5.02956	6.90502	2.93355	6.54776	5.79989	2.97788	5.99558	3.10695	4.04399
SD	0.296809	0.968358	0.499864	0.0886437	0.418968	1.24454	0.298664	0.324329	0.495798	0.1765	0.733146	0.968347	0.311867	0.402962	0.833029	0.813291	0.524432	0.206892	0.337439	0.567838

[truncated: 3 more sheets: mpx, nox1, cmpk2]
